# Supplementary material for: “Hyphae Intertwined, Biomolecules Co-Born”—New Polyketides Induction by Co-Culture of the Mangrove Endophytic Fungus Phomopsis asparagi DHS-48 and Pestalotiopsis sp. HHL-101 at Both Volatile and Non-Volatile Levels
Source: Mar Drugs. 2025 Nov 26;23(12):452. doi: 10.3390/md23120452 (PMC12734679; doi:10.3390/md23120452)
Supplement: Supplementary file 1 [file marinedrugs-23-00452-s001.zip]

Archive with 1 entries (1 files):
- marinedrugs-3952535-supplementary.pdf
